# Supplementary material for: An Evolutionary Approach to the History of Barley (Hordeum vulgare) Cultivation in the Canary Islands
Source: Afr Archaeol Rev. 2020 Oct 2;37(4):579–95. doi: 10.1007/s10437-020-09415-5 (PMC7677147; doi:10.1007/s10437-020-09415-5)
Supplement: Supplementary file 1 — Number of haplotypes, private alleles, segregating sites, and singleton detected in the sequenced genes in the different populations, for the mainland populations, all Canarian populations, and Western Canarian populations (XLSX 12 kb) [file 10437_2020_9415_MOESM1_ESM.xlsx]

## Sheet: Blad1
Number of haplotypes detected in the sequenced genes in the different populations, for the mainland populations, all Canarian populations and Western Canarian populations
Accession number	Origin	HvELF3	Waxy	HvTOC1	gadph	HvPRR95	Stk	PpdH1	HvGI
Number of accessions sequenced		6	6	6	6	4	4	4	4
CBT2609	Tenerife	4	3	4	1	2	1	1	2
BGE031112	Lanzarote	1	2	2	1	2	1	1	1
CBT2698	Gran Canaria	2	2	3	1	2	1	1	2
CBT2690	Gran Canaria	2	3	2	1
mean for Canarian populations		2.25	2.5	2.75	1	2	1	1	1.66667
INRA11506	Algeria	3	3	2	2
IG32066	Morocco	2	3	3	2	2	1	1	2
mean for mainland populations		2.5	3	2.5	2	2	1	1	2
All mainland populations		3	4	3	2
All Canarian populations		4	4	5	1	2	1	1	2
Western Canarian populations		4	4	5	1	2	1	1	2
All populations		5	6	5	2	3	1	1	2
Number of private alleles detected in the sequenced genes in the different populations, for the mainland populations, all Canarian populations and Western Canarian populations
Accession number	Origin	HvELF3	Waxy	HvTOC1	gadph	HvPRR95	Stk	PpdH1	HvGI
Number of accessions sequenced		6	6	6	6	4	4	4	4
CBT2609	Tenerife	0	0	0	0	0	0	0	0
BGE031112	Lanzarote	0	0	0	0	0	0	0	0
CBT2698	Gran Canaria	0	0	0	0	0	0	0	0
CBT2690	Gran Canaria	0	4	0	0
mean for Canarian populations		0	1	0	0	0	0	0	0
INRA11506	Algeria	1	1	0	0
IG32066	Morocco	0	0	0	0	1	0	0	0
mean for mainland populations		0.5	0.5	0	0	1	0	0	0
All mainland populations		1	4	0	12
All Canarian populations		1	4	0	0	1	0	0	0
Western Canarian compared to Lanzarote		3	4	6	0	0	0	0	1
Western Canarian compared to all others		1	4	0	0	0	0	0	0
Number of segregating sites detected in the sequenced genes in the different populations, for the mainland populations, all Canarian populations and Western Canarian populations
Accession number	Origin	HvELF3	Waxy	HvTOC1	gadph	HvPRR95	Stk	PpdH1	HvGI
Number of accessions sequenced		6	6	6	6	4	4	4	4
CBT2609	Tenerife	3	4	11	0	1	0	0	1
BGE031112	Lanzarote	0	4	5	0	1	0	0	0
CBT2698	Gran Canaria	2	4	5	0	1	0	0	1
CBT2690	Gran Canaria	3	8	5	0
mean for Canarian populations		2	5	6.5	0	1	0	0	0.666667
INRA11506	Algeria	3	6	5	12
IG32066	Morocco	2	7	11	12	1	0	0	1
mean for mainland populations		2.5	6.5	8	12	1	0	0	1
All mainland populations		3	8	11	12
All Canarian populations		3	8	11	0	1	0	0	1
Western Canarian populations		3	8	11	0	1	0	0	1
All populations		4	12	11	12	2	0	0	1
Number of singletons detected in the sequenced genes in the different populations, for the mainland populations, all Canarian populations and Western Canarian populations
Accession number	Origin	HvELF3	Waxy	HvTOC1	gadph	HvPRR95	Stk	PpdH1	HvGI
Number of accessions sequenced		6	6	6	6	4	4	4	4
CBT2609	Tenerife	1	0	0	0	0	0	0	1
BGE031112	Lanzarote	0	0	0	0	1	0	0	0
CBT2698	Gran Canaria	0	0	4	0	0	0	0	1
CBT2690	Gran Canaria	3	4	0	0
mean for Canarian populations		1	1	1	0	0.333333	0	0	0.666667
INRA11506	Algeria	1	1	0	0
IG32066	Morocco	0	0	0	0	0	0	0	0
mean for mainland populations		0.5	0.5	0	0	0	0	0	0
All mainland populations		1	1	0	0
All Canarian populations		0	4	0	0	0	0	0	0
Western Canarian populations		0	4	0	0	0	0	0	0
All populations		1	5	0	0	0	0	0	0
